# Supplementary material for: Multi-Omics Analysis Reveals the Toxicity of Polyvinyl Chloride Microplastics toward BEAS-2B Cells
Source: Toxics. 2024 May 30;12(6):399. doi: 10.3390/toxics12060399 (PMC11209221; doi:10.3390/toxics12060399)
Supplement: Supplementary file 1 [file toxics-12-00399-s001.zip › Table S1.xlsx]

## Sheet: Sheet1
Pathway	Total	Hits	Raw p	-ln(p)	Holm adjust	FDR	Impact
Valine, leucine and isoleucine biosynthesis	27	4	0.0011502	6.7678	0.09202	0.09202	0.03498
Glycolysis or Gluconeogenesis	31	3	0.016856	4.083	1	0.48991	0.13732
Pyruvate metabolism	32	3	0.018372	3.9969	1	0.48991	0.56886
Taurine and hypotaurine metabolism	20	2	0.048331	3.0297	1	0.66975	0.02158
Citrate cycle (TCA cycle)	20	2	0.048331	3.0297	1	0.66975	0.12524
Glycine, serine and threonine metabolism	48	3	0.052626	2.9445	1	0.66975	0.09661
Alanine, aspartate and glutamate metabolism	24	2	0.06714	2.701	1	0.66975	0.02279
Purine metabolism	92	4	0.079341	2.534	1	0.66975	0.03445
beta-Alanine metabolism	28	2	0.087956	2.4309	1	0.66975	0.01119
Pyrimidine metabolism	60	3	0.089968	2.4083	1	0.66975	0.0485
Synthesis and degradation of ketone bodies	6	1	0.10261	2.2768	1	0.66975	0
Terpenoid backbone biosynthesis	33	2	0.11626	2.1519	1	0.66975	0
Propanoate metabolism	35	2	0.12816	2.0545	1	0.66975	0.0534
Glutathione metabolism	38	2	0.14653	1.9205	1	0.66975	0.0019
Aminoacyl-tRNA biosynthesis	75	3	0.14817	1.9094	1	0.66975	0
Tyrosine metabolism	76	3	0.15243	1.8811	1	0.66975	0.05093
Arginine and proline metabolism	77	3	0.15672	1.8533	1	0.66975	0.01394
Valine, leucine and isoleucine degradation	40	2	0.15907	1.8384	1	0.66975	0.04898
Butanoate metabolism	40	2	0.15907	1.8384	1	0.66975	0.15643
Nicotinate and nicotinamide metabolism	44	2	0.18471	1.689	1	0.73882	0.04852
Fatty acid biosynthesis	49	2	0.21754	1.5254	1	0.81519	0.0218
Glyoxylate and dicarboxylate metabolism	50	2	0.22418	1.4953	1	0.81519	0.00238
Riboflavin metabolism	21	1	0.31624	1.1513	1	1	0.14504
Sphingolipid metabolism	25	1	0.36424	1.0099	1	1	0.1402
Pantothenate and CoA biosynthesis	27	1	0.38699	0.94935	1	1	0
Fatty acid elongation in mitochondria	27	1	0.38699	0.94935	1	1	0.26765
Pentose phosphate pathway	32	1	0.44045	0.81997	1	1	0
Lysine biosynthesis	32	1	0.44045	0.81997	1	1	0
Vitamin B6 metabolism	32	1	0.44045	0.81997	1	1	0.01914
Methane metabolism	34	1	0.46053	0.77538	1	1	0.03693
Amino sugar and nucleotide sugar metabolism	88	2	0.47109	0.75271	1	1	0.02548
Inositol phosphate metabolism	39	1	0.5077	0.67785	1	1	0
Nitrogen metabolism	39	1	0.5077	0.67785	1	1	0
Glycerophospholipid metabolism	39	1	0.5077	0.67785	1	1	0.0212
Histidine metabolism	44	1	0.55084	0.5963	1	1	0.13988
Phenylalanine metabolism	45	1	0.55902	0.58158	1	1	0
Ascorbate and aldarate metabolism	45	1	0.55902	0.58158	1	1	0.01617
Lysine degradation	47	1	0.57493	0.55351	1	1	0
Fatty acid metabolism	50	1	0.59775	0.51458	1	1	0.17559
Pentose and glucuronate interconversions	53	1	0.61938	0.47904	1	1	0
Cysteine and methionine metabolism	56	1	0.63987	0.4465	1	1	0.01649
Tryptophan metabolism	79	1	0.76493	0.26797	1	1	0
Porphyrin and chlorophyll metabolism	104	1	0.85286	0.15916	1	1	0
